# Supplementary material for: Prevalence of Diamine Oxidase Enzyme (DAO) Deficiency in Subjects with Insomnia-Related Symptoms
Source: J Clin Med. 2024 Aug 6;13(16):4583. doi: 10.3390/jcm13164583 (PMC11354289; doi:10.3390/jcm13164583)
Supplement: Supplementary file 1 [file jcm-13-04583-s001.zip]

Archive with 1 entries (1 files):
- jcm-3127844-supplementary.pdf
